# Supplementary material for: Assessment of Physicochemical Parameters and Contaminants in Herbal Dietary Supplements Used in the Treatment of Inflammatory Bowel Disease
Source: Pharmaceuticals (Basel). 2023 Jun 18;16(6):893. doi: 10.3390/ph16060893 (PMC10300715; doi:10.3390/ph16060893)
Supplement: Supplementary file 1 [file pharmaceuticals-16-00893-s001.zip]

Archive with 1 entries (1 files):
- pharmaceuticals-2384671-supplementary.pdf
